# Supplementary material for: Mortality from Alcoholic Cardiomyopathy: Exploring the Gap between Estimated and Civil Registry Data
Source: J Clin Med. 2019 Jul 31;8(8):1137. doi: 10.3390/jcm8081137 (PMC6722687; doi:10.3390/jcm8081137)
Supplement: Supplementary file 1 [file jcm-08-01137-s001.zip]

Archive with 1 entries (1 files):
- jcm-543206-supplementary.xlsx
