# Supplementary material for: Mortality from Alcoholic Cardiomyopathy: Exploring the Gap between Estimated and Civil Registry Data
Source: J Clin Med. 2019 Jul 31;8(8):1137. doi: 10.3390/jcm8081137 (PMC6722687; doi:10.3390/jcm8081137)
Supplement: Supplementary file 1 [file jcm-08-01137-s001.zip › jcm-543206-supplementary.xlsx]

## Sheet: Supplementary file 2 - Table S1
iso3a	year	sex	age	country	pop	who.cvd	gbd.cvd	who.cm	gbd.cm	who.acm	gbd.acm	garb.cvd	garb.hf	APC	years.all
ISO Code	Year of last available estimate	Sex	Age group	Country Name	Population size in 1000s	registered number of CVD deaths	estimated number of CVD deaths	registered number of Cardiomyopathy deaths	estimated number of Cardiomyopathy deaths	registered number of ACM deaths	estimated number of ACM deaths	number of CVD garbage coded deaths	number of heart failure garbage coded deaths	Alcohol per capita consumption	All available years
ARG	2015	TOTAL	15_99	Argentina	32478.3	40711	102853	566	3793	12	103	53608	24746	9.6	1997, 1998, 1999, 2000, 2001, 2002, 2003, 2004, 2005, 2006, 2007, 2008, 2009, 2010, 2011, 2012, 2013, 2014, 2015
ARM	2016	TOTAL	15_99	Armenia	2464.2	12090	13317	167	172	2	22	1390	293	5.5	2016
AUS	2015	TOTAL	15_99	Australia	19487.2	31533	48029	184	1210	57	348	13177	3030	10.6	1998, 1999, 2000, 2001, 2002, 2003, 2004, 2006, 2007, 2008, 2009, 2010, 2011, 2012, 2013, 2014, 2015
AUT	2016	TOTAL	15_99	Austria	7355	23240	30868	81	1591	11	137	8786	2380	11.9	2002, 2003, 2004, 2005, 2006, 2007, 2008, 2009, 2010, 2011, 2012, 2013, 2014, 2015, 2016
BEL	2015	TOTAL	15_99	Belgium	9384.6	16017	31908	108	1096	20	124	15004	5475	12.2	2000, 2001, 2002, 2003, 2004, 2005, 2006, 2007, 2008, 2009, 2010, 2011, 2012, 2013, 2014, 2015
BGR	2014	TOTAL	15_99	Bulgaria	6194.7	33961	66245	64	634	15	34	37646	20824	12.1	2014
BHS	2013	TOTAL	15_99	Bahamas	297	392	699	2	30	1	6	191	13	4.3	2000, 2002, 2004, 2005, 2006, 2007, 2008, 2009, 2010, 2013
BLZ	2004	TOTAL	15_99	Belize	167.3	85	311	1	10	1	1	216	32	6.9	2004
BRA	2015	TOTAL	15_99	Brazil	159985	185406	356219	3936	16301	271	1254	156216	27335	8.1	1996, 1997, 1998, 1999, 2000, 2001, 2002, 2003, 2004, 2005, 2006, 2007, 2008, 2009, 2010, 2011, 2012, 2013, 2014, 2015
BRB	2013	TOTAL	15_99	Barbados	227.4	367	738	8	28	1	5	368	37	8.9	2000, 2001, 2002, 2003, 2004, 2005, 2008, 2009, 2010, 2013
CAN	2013	TOTAL	15_99	Canada	29544.1	48157	70879	255	1181	59	329	19356	4535	9.4	2000, 2001, 2002, 2003, 2004, 2005, 2006, 2007, 2008, 2009, 2010, 2011, 2012, 2013
CHE	2015	TOTAL	15_99	Switzerland	7072.5	13394	21044	86	476	9	73	7310	1906	11.6	1995, 1996, 1997, 1998, 1999, 2000, 2001, 2002, 2003, 2004, 2005, 2006, 2007, 2008, 2009, 2010, 2011, 2012, 2013, 2014, 2015
CHL	2015	TOTAL	15_99	Chile	14332.1	16546	27552	142	718	11	53	10494	1157	9.3	1997, 1998, 1999, 2000, 2001, 2002, 2003, 2004, 2005, 2006, 2007, 2008, 2009, 2010, 2011, 2012, 2013, 2014, 2015
COL	2015	TOTAL	15_99	Colombia	36515.5	51381	62286	104	815	2	22	15839	2214	5.8	1998, 1999, 2000, 2003, 2005, 2006, 2007, 2008, 2009, 2014, 2015
CRI	2014	TOTAL	15_99	Costa Rica	3677.7	4263	5601	42	164	4	13	1469	178	4.6	1997, 1998, 1999, 2000, 2001, 2002, 2003, 2004, 2005, 2006, 2007, 2008, 2009, 2010, 2011, 2012, 2013, 2014
CUB	2015	TOTAL	15_99	Cuba	9532.5	28639	36515	124	903	94	412	7571	1912	5.9	2001, 2002, 2003, 2004, 2005, 2006, 2007, 2008, 2009, 2010, 2011, 2012, 2013, 2014, 2015
CYP	2015	TOTAL	15_99	Cyprus	972.4	1205	2523	11	60	1	4	842	261	10.8	2007, 2013, 2014, 2015
CZE	2016	TOTAL	15_99	Czechia	8955.1	34627	48140	160	933	23	110	12554	4551	14.3	1994, 1995, 1996, 1997, 1998, 1999, 2000, 2001, 2002, 2003, 2004, 2005, 2006, 2007, 2008, 2009, 2010, 2011, 2012, 2013, 2014, 2015, 2016
DEU	2015	TOTAL	15_99	Germany	70291.2	233649	348702	1161	11140	449	3545	113551	47401	13.7	1998, 1999, 2000, 2001, 2002, 2003, 2004, 2005, 2006, 2007, 2008, 2009, 2010, 2011, 2012, 2013, 2014, 2015
DMA	2010	TOTAL	15_99	Dominica	53	68	192	6	14	1	1	112	14	6.5	2001, 2004, 2010
DNK	2015	TOTAL	15_99	Denmark	4712.1	7476	13619	42	246	6	43	4664	854	10.4	1994, 1995, 1996, 1997, 1998, 1999, 2000, 2001, 2002, 2003, 2004, 2005, 2006, 2007, 2008, 2009, 2010, 2011, 2012, 2013, 2014, 2015
DOM	2012	TOTAL	15_99	Dominican Republic	7027.6	7668	19049	8	201	3	15	4072	898	6.8	1996, 1998, 1999, 2000, 2002, 2005, 2006, 2010, 2012
ECU	2015	TOTAL	15_99	Ecuador	11459.4	9519	18088	22	217	1	15	4534	923	4.7	2007, 2013, 2014, 2015
ESP	2015	TOTAL	15_99	Spain	39258	71093	123400	856	5331	27	236	50346	19020	10	1999, 2000, 2001, 2002, 2003, 2004, 2005, 2006, 2007, 2008, 2009, 2010, 2011, 2012, 2013, 2014, 2015
EST	2014	TOTAL	15_99	Estonia	1107.9	7125	7661	89	215	69	108	790	434	12.9	2009, 2010, 2011, 2012, 2014
FIN	2015	TOTAL	15_99	Finland	4604.3	17925	19981	156	554	70	243	1157	114	11	1996, 1997, 1998, 1999, 2000, 2001, 2002, 2003, 2004, 2005, 2006, 2007, 2008, 2009, 2010, 2011, 2012, 2013, 2014, 2015
FRA	2014	TOTAL	15_99	France	52254.4	76904	146599	754	5310	94	469	57505	17691	12.4	2000, 2001, 2002, 2003, 2004, 2005, 2006, 2007, 2008, 2009, 2010, 2011, 2012, 2013, 2014
GBR	2015	TOTAL	15_99	United Kingdom	53213.1	115573	171733	567	3887	87	507	40870	5014	11.4	2001, 2002, 2003, 2004, 2005, 2006, 2007, 2008, 2009, 2010, 2011, 2012, 2013, 2014, 2015
GEO	2015	TOTAL	15_99	Georgia	3306.7	12077	29199	19	261	1	23	8689	2492	9.7	2004, 2011, 2012, 2013, 2014, 2015
GRC	2015	TOTAL	15_99	Greece	9355	19010	47019	249	892	6	20	25810	8138	10.9	2014, 2015
GRD	2013	TOTAL	15_99	Grenada	77.6	151	350	1	14	1	1	124	14	8.5	2004, 2005, 2006, 2007, 2013
GTM	2011	TOTAL	15_99	Guatemala	9243.6	5793	11166	5	97	1	7	4920	1562	3.3	2011
GUY	2013	TOTAL	15_99	Guyana	526.9	980	1988	32	61	2	9	866	185	6.1	2002, 2003, 2004, 2006, 2011, 2013
HND	2012	TOTAL	15_99	Honduras	5090.4	592	10954	3	182	1	20	403	45	4	2011, 2012
HRV	2016	TOTAL	15_99	Croatia	3600.6	14989	23096	91	727	22	209	8173	1196	9.2	1995, 1996, 1997, 1998, 1999, 2000, 2001, 2002, 2003, 2004, 2005, 2006, 2007, 2008, 2009, 2010, 2011, 2012, 2013, 2014, 2015, 2016
HUN	2016	TOTAL	15_99	Hungary	8393.8	50206	57508	405	2097	349	1229	11279	3372	11.3	1996, 1997, 1998, 1999, 2000, 2001, 2002, 2003, 2004, 2005, 2006, 2007, 2008, 2009, 2010, 2011, 2012, 2013, 2014, 2015, 2016
IRL	2014	TOTAL	15_99	Ireland	3663	6291	9187	63	281	8	51	2513	495	12.3	2007, 2008, 2009, 2010, 2011, 2012, 2013, 2014
ISL	2008	TOTAL	15_99	Iceland	243.8	509	656	3	8	1	1	184	48	7.9	2004, 2005, 2007, 2008
ISR	2015	TOTAL	15_99	Israel	5819.5	6453	11382	38	186	2	6	3687	792	3.9	1999, 2000, 2001, 2002, 2008, 2009, 2013, 2014, 2015
ITA	2015	TOTAL	15_99	Italy	51599.2	140458	217299	1222	7089	13	116	93121	9164	7.7	2003, 2004, 2005, 2006, 2007, 2008, 2009, 2010, 2011, 2012, 2013, 2014, 2015
JAM	2011	TOTAL	15_99	Jamaica	2023.9	2328	5087	5	100	1	13	2599	197	4	2002, 2003, 2004, 2005, 2009, 2010, 2011
JPN	2015	TOTAL	15_99	Japan	110302	230224	343145	1471	7197	50	252	106798	71836	7.9	1995, 1996, 1997, 1998, 1999, 2000, 2001, 2002, 2003, 2004, 2005, 2006, 2007, 2008, 2009, 2010, 2011, 2012, 2013, 2014, 2015
KGZ	2015	TOTAL	15_99	Kyrgyzstan	4074.7	14400	17042	272	355	248	319	3222	80	7.2	2000, 2001, 2002, 2003, 2004, 2005, 2006, 2007, 2008, 2009, 2010, 2011, 2012, 2013, 2014, 2015
KOR	1997	TOTAL	15_99	Republic of Korea	35191.5	22906	66834	67	571	1	33	32591	2873	11	1995, 1997
LCA	2014	TOTAL	15_99	Saint Lucia	140.4	167	373	7	20	5	4	214	23	9.4	2000, 2004, 2005, 2006, 2008, 2009, 2010, 2012, 2013, 2014
LKA	2006	TOTAL	15_99	Sri Lanka	14637.4	8681	36798	52	1411	6	239	20258	2168	3	2006
LTU	2016	TOTAL	15_99	Lithuania	2430.9	20666	22221	202	475	82	236	2322	22	15.1	1999, 2001, 2002, 2003, 2004, 2005, 2006, 2007, 2008, 2009, 2010, 2011, 2012, 2013, 2014, 2015, 2016
LUX	2014	TOTAL	15_99	Luxembourg	463.8	591	1310	6	36	2	5	555	207	13.1	1998, 1999, 2000, 2001, 2003, 2005, 2007, 2010, 2014
LVA	2015	TOTAL	15_99	Latvia	1676.5	13927	15438	480	764	290	461	2092	278	12.6	2008, 2009, 2010, 2011, 2012, 2013, 2014, 2015
MAR	2012	TOTAL	15_99	Morocco	23874	1480	102636	5	546	1	55	7347	1161	0.9	2012
MDA	2016	TOTAL	15_99	Republic of Moldova	3423.7	18710	23455	229	348	177	227	3209	2	15.5	2013, 2014, 2016
MEX	2015	TOTAL	15_99	Mexico	91953.6	113673	149882	201	1264	46	164	39577	7152	6.4	1998, 1999, 2000, 2001, 2002, 2003, 2004, 2005, 2006, 2007, 2008, 2009, 2010, 2011, 2012, 2013, 2014, 2015
MLT	2014	TOTAL	15_99	Malta	356.1	858	1368	4	33	1	2	367	101	7.9	1996, 1997, 1998, 2001, 2006, 2007, 2010, 2012, 2013, 2014
MUS	2013	TOTAL	15_99	Mauritius	1006.8	1614	2889	3	45	1	6	1108	239	3.9	2005, 2006, 2008, 2009, 2010, 2011, 2013
NIC	2014	TOTAL	15_99	Nicaragua	4178.2	4303	5959	17	74	1	9	1828	255	5	2000, 2001, 2002, 2003, 2004, 2005, 2006, 2007, 2008, 2009, 2010, 2011, 2012, 2013, 2014
NLD	2016	TOTAL	15_99	Netherlands	14198.4	19331	39518	77	1158	24	151	19050	7630	9.1	1996, 1997, 1998, 1999, 2000, 2001, 2002, 2003, 2004, 2005, 2006, 2007, 2008, 2009, 2010, 2011, 2012, 2013, 2014, 2015, 2016
NOR	2015	TOTAL	15_99	Norway	4274.6	7704	12403	54	241	10	22	3821	1337	7.5	1996, 1997, 1998, 1999, 2000, 2001, 2002, 2003, 2004, 2005, 2006, 2007, 2008, 2009, 2010, 2011, 2012, 2013, 2014, 2015
NZL	2013	TOTAL	15_99	New Zealand	3554.8	7624	9978	71	246	14	74	1976	249	10.9	2000, 2001, 2002, 2003, 2004, 2005, 2006, 2007, 2008, 2009, 2010, 2011, 2012, 2013
PAN	2015	TOTAL	15_99	Panama	2861.8	2369	4832	37	162	1	9	2666	291	8.1	1999, 2002, 2008, 2010, 2015
PER	2012	TOTAL	15_99	Peru	21499.2	6761	25936	28	237	1	16	10287	3059	7.3	2002, 2003, 2004, 2005, 2008, 2010, 2012
PHL	2011	TOTAL	15_99	Philippines	63091.5	105299	184135	69	3214	20	432	69009	8677	7.4	1999, 2000, 2001, 2002, 2003, 2006, 2007, 2009, 2010, 2011
POL	2015	TOTAL	15_99	Poland	32840.8	73406	166144	918	12415	236	1995	106693	46384	11.6	1999, 2000, 2001, 2002, 2003, 2004, 2005, 2006, 2007, 2008, 2009, 2010, 2011, 2012, 2013, 2014, 2015
PRT	2014	TOTAL	15_99	Portugal	8921.9	14539	33678	151	703	14	76	17246	4769	12	2002, 2003, 2007, 2008, 2009, 2010, 2011, 2012, 2013, 2014
PRY	2013	TOTAL	15_99	Paraguay	4455.2	4183	9469	11	95	2	8	2951	579	7.7	2010, 2013
ROU	2001	TOTAL	15_99	Romania	17993.6	79757	151326	675	8141	119	1429	79413	2	16.6	1999, 2000, 2001
SGP	2014	TOTAL	15_99	Singapore	4632.1	4353	5721	39	137	2	13	1218	36	2.1	2012, 2013, 2014
SLV	2004	TOTAL	15_99	El Salvador	3886.4	2234	7804	1	47	1	2	3186	1205	3.9	2004
SRB	2015	TOTAL	15_99	Serbia	7408.2	23380	68591	271	2611	20	258	30952	4328	10.9	2015
SUR	2001	TOTAL	15_99	Suriname	325.9	294	967	2	19	1	1	404	42	5.1	1999, 2001
SVK	2014	TOTAL	15_99	Slovakia	4606	19522	24454	163	459	100	159	3185	1167	11.9	2010, 2012, 2013, 2014
SWE	2016	TOTAL	15_99	Sweden	8132.3	21409	33703	145	686	27	116	9687	3374	9.2	1997, 1998, 1999, 2000, 2001, 2002, 2003, 2004, 2005, 2006, 2007, 2008, 2009, 2010, 2011, 2012, 2013, 2014, 2015, 2016
TTO	2011	TOTAL	15_99	Trinidad and Tobago	1058.5	1949	3060	17	70	5	10	968	73	6.9	1999, 2000, 2002, 2003, 2004, 2005, 2006, 2007, 2008, 2009, 2011
TUR	2015	TOTAL	15_99	Turkey	58471.9	93756	143498	113	792	3	31	62702	24079	2	2009, 2010, 2011, 2012, 2013, 2014, 2015
URY	2015	TOTAL	15_99	Uruguay	2696.7	4847	9551	13	263	4	45	4225	1011	10.9	1997, 1998, 1999, 2000, 2001, 2002, 2003, 2004, 2006, 2007, 2008, 2009, 2010, 2012, 2014, 2015
USA	2015	TOTAL	15_99	United States of America	260796	538324	856535	2439	27698	551	5582	280787	75224	9.8	1999, 2000, 2001, 2002, 2003, 2004, 2005, 2006, 2007, 2008, 2009, 2010, 2011, 2012, 2013, 2014, 2015
VCT	2015	TOTAL	15_99	Saint Vincent and the Grenadines	82.6	163	337	2	7	1	2	113	18	8	2001, 2002, 2006, 2007, 2008, 2012, 2015
VEN	2013	TOTAL	15_99	Venezuela (Bolivarian Republic of)	21582.5	33714	44884	28	584	7	101	9957	1382	8	1996, 1997, 1998, 1999, 2000, 2001, 2002, 2003, 2004, 2005, 2006, 2007, 2008, 2009, 2010, 2011, 2012, 2013
